# Supplementary material for: Identification and characterization of new structured RNA classes in plants
Source: RNA Biol. 2025 Jun 30;22(1):1–16. doi: 10.1080/15476286.2025.2523696 (PMC12218528; doi:10.1080/15476286.2025.2523696)
Supplement: Supplemental Material [file KRNB_A_2523696_SM4654.zip]

Archive with 7 entries (7 files):
- Supplementary_File_1.pdf
- Supplementary_File_2_DEAD_AS_variants.fasta.txt
- Supplementary_File_3_45ABC_AS_variants.fasta.txt
- Supplementary_File_4_alignments.zip
- Supplementary_File_5_figures.zip
- Supplementary_Table_1_motifs.xlsx
- Supplementary_Table_2_primers.xlsx
