# Supplementary material for: Identification and characterization of new structured RNA classes in plants
Source: RNA Biol. 2025 Jun 30;22(1):1–16. doi: 10.1080/15476286.2025.2523696 (PMC12218528; doi:10.1080/15476286.2025.2523696)
Supplement: Supplemental Material [file KRNB_A_2523696_SM4654.zip › Supplementary_File_2_DEAD_AS_variants.fasta.txt]

>P.patens_LOC648_cd 
GAAGCTTACACAAATGCTTTGACTTCTGATATTGACTCCTACAGGAAACTACACGAAGTG
ACCGCACTGGGAGACAATGTCCCTGCACCTTTTATGTCATTTGAAGCTGTCGGATTTCCA
CCAGATATGCTCAGAGAGCTTCAAATTGCTGGATTCAAATCTCCC
>P.patens_LOC648_CE 
GAAGCTTACACAAATGCTTTGACTTCTGATATTGACTCCTACAGGAAACTACACGAAGTG
ACCGCACTGGGAGACAATGTCCCTGCACCTTTTATGTCATTTGAAGCTGTCGGATTTCCA
CCAGATATGCTCAGAGAGGTGCGATATTCGCTCTGCCTGGAGCTTATGTCGTACACTGCC
CGCGAACAGCAGACTGTAGCACACATCCTCATGTTGAGGCCTGCGTGCATCTGAACTGAA
CTGCACTGAAGCCACCGTCTCGGATGGCTGTTGTCAGCTGTTGTTTCATCGCAGCCTGCC
TGGTGTCCTTGCCACTCGACCTAAGATGATCGAGGGGTCCCCTGCAGTTGGCCTGGTGTT
AATACTAGCAGCTTCAAATTGCTGGATTCAAATCTCCC
>P.patens_LOC648_alt3 
GAAGCTTACACAAATGCTTTGACTTCTGATATTGACTCCTACAGGAAACTACACGAAGTG
ACCGCACTGGGAGACAATGTCCCTGCACCTTTTATGTCATTTGAAGCTGTCGGATTTCCA
CCAGATATGCTCAGAGAGGTGCGATATTCGCTCTGCCTGGAGCTTATGTCGTACACTGCC
CGCGAACAGCAGACTGTAGCACACATCCTCATGTTGAGGCCTGCGTGCATCTGAACTGAA
CTGCACTGAAGCCACCGTCTCGGATGGCTGTTGTCAGCTGTTGTTTCATCGCAGCCTGCC
TGGTGTCCTTGCCACTCGACCTAAGATGATCGAGGGGTCCCCTGCAGTTGGCCTGGTGTT
AATACTAGCAGCTTCAAATTGCTGGATTCAAATCTCCCGCAAACATGCAGCTTCCTCCAC
TTCATGGGATAGAGAGCTATCTGCATGTTGATTTTTTCTGCTACTGTGGGATTGTTTGGG
AGTGTGTGAGGATACGCTGTTGGGTGGTCCCGAGGTTTAACTTGTCTTTCTGTTCGTAGT
GTCTGTAATGGTTCGATCATTTCTAGTATTTTGCTGATGACTATGATGGTTTTCTTCTGT
CCCTTCTGTCCTTATGATTTCTCTTGTGTACAG
>P.trichocarpa_LOC865_cd 
GACTCTCTGCTCGGGTATATGGATCATCAGCTGGAGGAAGTGGTATGTCTGGAGAGGCTT
ATCGCCGCCGCCATGAAATAACTGTCACTGGTGATGAAGTGCCCCCTCCTCTAACATCAT
TTGAAACTACTGGCTTTCCTTCCGAGATTTTAAAAGAGGTACTCAATGCAGGGTTCTCTG
CCCCAACTCCAATTCAGGCACAATCATGGCCGATCGCATTGCAAAGTAGAGATATAGTGG
CCGTTGCCAAGACTGGTTCGGGTAAAACACTAGGTTACCTAATTCCAGGCTTTATCCATC
TCAAGCGCAGCTGTAATGACCCTCGACTGGGTCCAACAGTGCTGGTACTGTCACCAACAA
GAGAACTGGCAACACAGATACAAG
>P.trichocarpa_LOC865_alt3 
GACTCTCTGCTCGGGTATATGGATCATCAGCTGGAGGAAGTGGTATGTCTGGAGAGGCTT
ATCGCCGCCGCCATGAAATAACTGTCACTGGTGATGAAGTGCCCCCTCCTCTAACATCAT
TTGAAACTACTGGCTTTCCTTCCGAGATTTTAAAAGAGGTGCGATATTTGCTCCTGCGAG
GAGCTAATGTCGTACGCTGTGCTGCCCTCCCTTTGGGGCCTTGCATATAATTTGGAGCGC
CCTTATATGGTGGACCATTTTTTTGGGAGGGTTTTCTGAATCGCCCAAGTTCGTGGCTGG
GACTGTCATTGGTGATGTTATAGTCTACCACTTGGTCCGAACGGAAGAAGAGGCCTCCTC
CTGCTCCAGCTTGCATCAGCAAGCATTTGCCGACTGCATATGGGGGATGATGCTTCTTCT
GCCATTCACCACTCTATAAGTCCAAAGAAAATCGACCAGAATCTTGAAGCCAGTACCTCA
GCTTATGGTCCTTGCTGGGTTTTTGCTTTTTCCAGGTACTCAATGCAGGGTTCTCTGCCC
CAACTCCAATTCAGGCACAATCATGGCCGATCGCATTGCAAAGTAGAGATATAGTGGCCG
TTGCCAAGACTGGTTCGGGTAAAACACTAGGTTACCTAATTCCAGGCTTTATCCATCTCA
AGCGCAGCTGTAATGACCCTCGACTGGGTCCAACAGTGCTGGTACTGTCACCAACAAGAG
AACTGGCAACACAGATACAAG
>P.trichocarpa_LOC865_IR 
GACTCTCTGCTCGGGTATATGGATCATCAGCTGGAGGAAGTGGTATGTCTGGAGAGGCTT
ATCGCCGCCGCCATGAAATAACTGTCACTGGTGATGAAGTGCCCCCTCCTCTAACATCAT
TTGAAACTACTGGCTTTCCTTCCGAGATTTTAAAAGAGGTATGCGTTTCTAGTTCCTTAT
TCTCTCTGTGTATAGAGAACCTGAGGCGTGGAGCTCTTGTAAGTTAGAAAAACCATGAAA
AGTGTTTCTCATGCTAAGTTATGTGATTGATGGAGGTCCAATGTTGAGTTTCAGACTCGT
TAATGCTTTTGCCCTCTGTACTTTTTGTCGCAGGTGCGATATTTGCTCCTGCGAGGAGCT
AATGTCGTACGCTGTGCTGCCCTCCCTTTGGGGCCTTGCATATAATTTGGAGCGCCCTTA
TATGGTGGACCATTTTTTTGGGAGGGTTTTCTGAATCGCCCAAGTTCGTGGCTGGGACTG
TCATTGGTGATGTTATAGTCTACCACTTGGTCCGAACGGAAGAAGAGGCCTCCTCCTGCT
CCAGCTTGCATCAGCAAGCATTTGCCGACTGCATATGGGGGATGATGCTTCTTCTGCCAT
TCACCACTCTATAAGTCCAAAGAAAATCGACCAGAATCTTGAAGCCAGTACCTCAGCTTA
TGGTCCTTGCTGGGTTTTTGCTTTTTCCAGGTACTCAATGCAGGGTTCTCTGCCCCAACT
CCAATTCAGGCACAATCATGGCCGATCGCATTGCAAAGTAGAGATATAGTGGCCGTTGCC
AAGACTGGTTCGGGTAAAACACTAGGTTACCTAATTCCAGGCTTTATCCATCTCAAGCGC
AGCTGTAATGACCCTCGACTGGGTCCAACAGTGCTGGTACTGTCACCAACAAGAGAACTG
GCAACACAGATACAAG
>P.trichocarpa_LOC130_cd 
CCACCTTTTCCAAACAATGCATTGATGAGACCATCTTTCATCGAAACTGCAGACATTTCT
AACCTCTCGCCTGCTGAAGTTTACCGCCAGGAGCATGAAGTCTCAGCTACGGGTGACAAT
GTTCCTGCCCCATTCATGACTTTTGAAGCCACTGGTTTCCCTTCGGAGATATTACGAGAT
ATACATTCTGCTGGATTCGTATCTCCGACACCAATTCAGGCACAAACATGGCCAATTGCG
CTACAAAGTAGGGATATAGTGGCCATTGCCAAAACTG
>P.trichocarpa_LOC130_CE 
CCACCTTTTCCAAACAATGCATTGATGAGACCATCTTTCATCGAAACTGCAGACATTTCT
AACCTCTCGCCTGCTGAAGTTTACCGCCAGGAGCATGAAGTCTCAGCTACGGGTGACAAT
GTTCCTGCCCCATTCATGACTTTTGAAGCCACTGGTTTCCCTTCGGAGATATTACGAGAT
GTGCGATATTTGCTCCGGAGGAGGAGCATATGTCGTACGCTGCTCTGCTATTGGCATATT
TATTCATGCAAGAACTATTCTGATTTTTTGGAGGCTGCAAAATGGACAGTTGGAGCCTTT
CCTGTGCATCTTCTAGGAAGGTGGTTGGCCTTTTGTCCAATTCACACCTGATGTGACTGG
GATTTGTTGCTTATTGGCTCCGTCTCATATGTCTTTATTGCCCTCTTTAGTTGCTCGAGT
TGCTTATATACATTCTGCTGGATTCGTATCTCCGACACCAATTCAGGCACAAACATGGCC
AATTGCGCTACAAAGTAGGGATATAGTGGCCATTGCCAAAACTG
>G.max_LOC511_cd 
GATCACGGAATAATCAGAAGAGTTCCAAAGGGGGAAGTTATGCTTCTCATGATGTTTCAA
ATGGAACACATGTTGCTGGCAATGTTGATTCTTCTGTCAGAGGTCATGGGGCTTCGGATG
CTGGAGCTGGACTATCTCCTGAGTCTTATCGACATCGGCATGAAATATCTGTGACTGGAG
ACAATGTACCTCCACCCCTTGCATCATTTGGGTCAACTGGCTTTCCATCTGAGCTTCTGA
GAGAGGTACAAAATGCTGGGTTCTCAGCCCCAACTCCAATTCAGGCACAGTCATGGCCCA
TTGCTCTTCAAGGTAGAGATATAGTTGCCATTGCTAAAACAGGCTCAGGGAAAACCTTGG
GGTATTTAGTTCCGGCATTTATTCACCTCAAGCGCTCTGGCAATAACTCCAAAATGGGCC
CCACTGCATTGGTACTTTCACCAACAAGGGAGTTGGCAACACAGATACAAGATGAAGCTG
TGAAATTTGGGAAATCATCT
>G.max_LOC511_alt3 
GATCACGGAATAATCAGAAGAGTTCCAAAGGGGGAAGTTATGCTTCTCATGATGTTTCAA
ATGGAACACATGTTGCTGGCAATGTTGATTCTTCTGTCAGAGGTCATGGGGCTTCGGATG
CTGGAGCTGGACTATCTCCTGAGTCTTATCGACATCGGCATGAAATATCTGTGACTGGAG
ACAATGTACCTCCACCCCTTGCATCATTTGGGTCAACTGGCTTTCCATCTGAGCTTCTGA
GAGAGGTGCGATATTTGCTCCTGGGGAGGAGCTAATGTCGTACGCTGTGGTGCCCTCTTT
TGTGGGGCTAGCATTTAGTTTGGACTTTGGAGCGTCCTTTATGGTGGACCAAGTTTTTGG
AAGGGCTTTCCGAACCATCCAAGTTCGTGGCTGGGACTGCTGTTGGTCATGATTCAGTCT
GCCACTTGGTCTGTACGGAAGAAGAGGCCTCTCCTCATGTGCTACCTTGCATCAGCAAGC
ATTGGTGGCTTGCATATGAGGGACAATGCTTCTTCCGGCATTAACTCCTCTATAAGTCCC
AAAGAAAACCAATCTCCTGGATTTTCCTTTTTTAGGTACAAAATGCTGGGTTCTCAGCCC
CAACTCCAATTCAGGCACAGTCATGGCCCATTGCTCTTCAAGGTAGAGATATAGTTGCCA
TTGCTAAAACAGGCTCAGGGAAAACCTTGGGGTATTTAGTTCCGGCATTTATTCACCTCA
AGCGCTCTGGCAATAACTCCAAAATGGGCCCCACTGCATTGGTACTTTCACCAACAAGGG
AGTTGGCAACACAGATACAAGATGAAGCTGTGAAATTTGGGAAATCATCT
>G.max_LOC511_IR 
GATCACGGAATAATCAGAAGAGTTCCAAAGGGGGAAGTTATGCTTCTCATGATGTTTCAA
ATGGAACACATGTTGCTGGCAATGTTGATTCTTCTGTCAGAGGTCATGGGGCTTCGGATG
CTGGAGCTGGACTATCTCCTGAGTCTTATCGACATCGGCATGAAATATCTGTGACTGGAG
ACAATGTACCTCCACCCCTTGCATCATTTGGGTCAACTGGCTTTCCATCTGAGCTTCTGA
GAGAGGTATCGGCTTCTATTCTCTTTTCTTGTTTTCTTGTCTGTCTTCAGTAGTGGCAGT
TAGGAGGATACCCAAGTTTCCACAGGTATCTGACCCAATTTTTCCTTGTGCAAGTCTCTG
ATTCCTGAAGCTCCAATTTATAAGTTTCAGGCTCATAATTTTTCTGCCATCTTTACTTTT
TTGTCGTAGGTGCGATATTTGCTCCTGGGGAGGAGCTAATGTCGTACGCTGTGGTGCCCT
CTTTTGTGGGGCTAGCATTTAGTTTGGACTTTGGAGCGTCCTTTATGGTGGACCAAGTTT
TTGGAAGGGCTTTCCGAACCATCCAAGTTCGTGGCTGGGACTGCTGTTGGTCATGATTCA
GTCTGCCACTTGGTCTGTACGGAAGAAGAGGCCTCTCCTCATGTGCTACCTTGCATCAGC
AAGCATTGGTGGCTTGCATATGAGGGACAATGCTTCTTCCGGCATTAACTCCTCTATAAG
TCCCAAAGAAAACCAATCTCCTGGATTTTCCTTTTTTAGGTACAAAATGCTGGGTTCTCA
GCCCCAACTCCAATTCAGGCACAGTCATGGCCCATTGCTCTTCAAGGTAGAGATATAGTT
GCCATTGCTAAAACAGGCTCAGGGAAAACCTTGGGGTATTTAGTTCCGGCATTTATTCAC
CTCAAGCGCTCTGGCAATAACTCCAAAATGGGCCCCACTGCATTGGTACTTTCACCAACA
AGGGAGTTGGCAACACAGATACAAGATGAAGCTGTGAAATTTGGGAAATCATCT
>G.max_LOC455_cd 
ATCCCGGAACAATCAGAGTTCCAAAGGGGGAAGTTATACTTCTCATGATGTTTCAAATGG
AACAAATGTTGCTGGCAATGGTAATTCTTCTGTCAGAGGTCATGGGGCTTCAGATGCTGG
AGCTGGACTATCTGCTGAGTCTTATCGACATCGGCATGAAATATCTGTGACTGGAGACAA
TGTGCCTCCACCGCTTGCATCATTTGGGTCAACTGGCTTTCCATCTGAGCTTCTGAGAGA
GGTACAAAATGCTGGGTTCTCAGCCCCAACTCCAATTCAGGCACAGTCATGGCCCATTGC
TCTTCAAGGTAGAGATATAGTTGCCATTGCTAAAACAGGCTCAGGGAAAACCTTGGGATA
TTTAATTCCAGCATTTATTCACCTCAAGCGCTCTGGTAATAACTCCAAAATGGGCCCCAC
TGCATTGGTACTTTCACCAACAAGGGAGTTGGCAACACAGATACAAGATGAAGCCATGAA
GTTTGGGAAATCATC
>G.max_LOC455_alt3 
ATCCCGGAACAATCAGAGTTCCAAAGGGGGAAGTTATACTTCTCATGATGTTTCAAATGG
AACAAATGTTGCTGGCAATGGTAATTCTTCTGTCAGAGGTCATGGGGCTTCAGATGCTGG
AGCTGGACTATCTGCTGAGTCTTATCGACATCGGCATGAAATATCTGTGACTGGAGACAA
TGTGCCTCCACCGCTTGCATCATTTGGGTCAACTGGCTTTCCATCTGAGCTTCTGAGAGA
GGTGCGATATTTGCTCCTGGGGAGGAGCTAATGTCGTACGCTGTGGTGCCCTCTTTTTTG
GGGCTAGCATTTAGTTTGGACTTTGGAGCGCCCTTTATGGTGGACCAAGTTTTTGGAAGG
GCTTTCCTAACCATCCAAGTTCGTGGCTGGGACTGCTGTTGGTCATGATTCAGTCTGCCA
CTTGGTCTGTACGGAAGAAGAGGCCTCTCCTCATGCGCTACCTTGCATCAGCAAGCATTG
GTGGCTTGCATATGAGGGATGATGCTTCTTCCGACATTAACTCCTCTATAAGTCCCAAAG
AAAACCAATCTCCTGGATTTTCCTTTTTTAGGTACAAAATGCTGGGTTCTCAGCCCCAAC
TCCAATTCAGGCACAGTCATGGCCCATTGCTCTTCAAGGTAGAGATATAGTTGCCATTGC
TAAAACAGGCTCAGGGAAAACCTTGGGATATTTAATTCCAGCATTTATTCACCTCAAGCG
CTCTGGTAATAACTCCAAAATGGGCCCCACTGCATTGGTACTTTCACCAACAAGGGAGTT
GGCAACACAGATACAAGATGAAGCCATGAAGTTTGGGAAATCATC
>G.max_LOC455_IR 
ATCCCGGAACAATCAGAGTTCCAAAGGGGGAAGTTATACTTCTCATGATGTTTCAAATGG
AACAAATGTTGCTGGCAATGGTAATTCTTCTGTCAGAGGTCATGGGGCTTCAGATGCTGG
AGCTGGACTATCTGCTGAGTCTTATCGACATCGGCATGAAATATCTGTGACTGGAGACAA
TGTGCCTCCACCGCTTGCATCATTTGGGTCAACTGGCTTTCCATCTGAGCTTCTGAGAGA
GGTATCAGCTTCTATTCTCTTTTCTTCTTTTCTTGTCTGTCTTCAGTAGTGGCAGTTAGG
AGGATACCAAAGTTCCCATAGGTATCTGACCCAATTTTTCCTTATGCAAGTCTCTGATTC
CTGAAGCTCCAATTTATAAGTTTCAGGCTCATAATTTTTCTGCCATCTTTACTTTTTTGT
CGTAGGTGCGATATTTGCTCCTGGGGAGGAGCTAATGTCGTACGCTGTGGTGCCCTCTTT
TTTGGGGCTAGCATTTAGTTTGGACTTTGGAGCGCCCTTTATGGTGGACCAAGTTTTTGG
AAGGGCTTTCCTAACCATCCAAGTTCGTGGCTGGGACTGCTGTTGGTCATGATTCAGTCT
GCCACTTGGTCTGTACGGAAGAAGAGGCCTCTCCTCATGCGCTACCTTGCATCAGCAAGC
ATTGGTGGCTTGCATATGAGGGATGATGCTTCTTCCGACATTAACTCCTCTATAAGTCCC
AAAGAAAACCAATCTCCTGGATTTTCCTTTTTTAGGTACAAAATGCTGGGTTCTCAGCCC
CAACTCCAATTCAGGCACAGTCATGGCCCATTGCTCTTCAAGGTAGAGATATAGTTGCCA
TTGCTAAAACAGGCTCAGGGAAAACCTTGGGATATTTAATTCCAGCATTTATTCACCTCA
AGCGCTCTGGTAATAACTCCAAAATGGGCCCCACTGCATTGGTACTTTCACCAACAAGGG
AGTTGGCAACACAGATACAAGATGAAGCCATGAAGTTTGGGAAATCATC
>G.max_LOC371_cd 
GATATGAGGATTGGCAACACTCCTTTTCAAAATGTAATGCCAAGTGGAAATGGAAGTGGT
ATTGCTGGGAATGCTGTGCCTAGCATGTTTGTTCCTCCAATAGGAGGACCTTCACCTCTC
TCTACTAACCCTTTAATGAGGCCTCCTTATATGGGATCTTCAGATGCTACTGATCTCTCA
CCAGCTGAAATTTACTGTCAGCAACATGAAGTTACAGCAACGGGTGACAACATTCCACCT
CCTTTCATGACATTTGATGCTACTGGGTTCCCTCCAGAGATATTGAGAGAGATATATTCT
GCTGGCTTCTCAAGTCCAACACCAATACAGGCTCAAACATGGCCTGTTGCACTACAAGGT
AGAGACATAGTCGCAATTGCCAAAACAGGCTCTGGAAAAACATTAGGCTACTTAATGCCT
GCCTTCATTCTTCTTAGACAGCGATGTAACAATTCTCTGAATGGC
>G.max_LOC371_CE 
GATATGAGGATTGGCAACACTCCTTTTCAAAATGTAATGCCAAGTGGAAATGGAAGTGGT
ATTGCTGGGAATGCTGTGCCTAGCATGTTTGTTCCTCCAATAGGAGGACCTTCACCTCTC
TCTACTAACCCTTTAATGAGGCCTCCTTATATGGGATCTTCAGATGCTACTGATCTCTCA
CCAGCTGAAATTTACTGTCAGCAACATGAAGTTACAGCAACGGGTGACAACATTCCACCT
CCTTTCATGACATTTGATGCTACTGGGTTCCCTCCAGAGATATTGAGAGAGGTGCGATAT
CTGCTCCAGAGCAGGAGCATATGTCGTACGCTGCACTGCTAATCTGCATTTGGCACAATT
ACACGTGCAACTATTATCCTGATTTTTGGAGCCTGCAAAAGGGATGGTTGGAGCCTTTCT
TGGGCATCTTCTATAAGGGTGGATGGCCCTCCATTCTTCAAATTTCTGTGTGACCCGGGA
TTTGTTGCTTATTGGCTCCGCCTCTTATGTCTTTTTTGCCTTTTTTAATTGCCTCAAGTT
GCTTCAATATATTCTGCTGGCTTCTCAAGTCCAACACCAATACAGGCTCAAACATGGCCT
GTTGCACTACAAGGTAGAGACATAGTCGCAATTGCCAAAACAGGCTCTGGAAAAACATTA
GGCTACTTAATGCCTGCCTTCATTCTTCTTAGACAGCGATGTAACAATTCTCTGAATGGC
>A.thaliana_AT3G01540_cd 
CCCGCCGTCATGAAATTACTGTCAGTGGGGGCCAAGTACCACCACCTCTAATGTCCTTTG
AAGCTACTGGTTTTCCACCTGAGCTTCTGCGGGAGGTACTCAGTGCAGGTTTCTCTGCTC
CAACTCCA
>A.thaliana_AT3G01540_alt3 
CCCGCCGTCATGAAATTACTGTCAGTGGGGGCCAAGTACCACCACCTCTAATGTCCTTTG
AAGCTACTGGTTTTCCACCTGAGCTTCTGCGGGAGGTGCGATGTTTGCTCCTGGGAGGAG
CCAATGTCGTACACTGTGCCACTTCTTTGAGGTCCTTGCAAATTATTTGGAGTGCCCTAT
ATGGTGGACCAAATTTTTTGGAAAGGGCTTCCCAAATCATCCAAGCTTGTGGCAGGGCCT
GTTAATGGTGTGATGATTCATTTCACCACCGGGTCCAGACAGAAGAAGAGGCGTCCTCCT
GCTGCAGGTTTCATCAGTAACCTTTTGCCACCTGCAAATGGGGGATGGTGCTTCTTCTGA
CATGAGCCACCATTCCATAAGCCCAAAAGAACCTTGGTGTTCCCCTTCTCATAGGACAGT
GTGGTTTTCTGTTTTCTTAGGTACTCAGTGCAGGTTTCTCTGCTCCAACTCCA
>S.lycopersicum_LOC651_cd 
AGGCTATGATTCTCTAGGTGTAGGAACTGACATATCTCAGGAATCCTATTGCCGCCACAA
TGAGATCTCTGTTACGGGAGGTGATGTTCCTGCACCTTTGACATCATTTGAAGCGACTGG
GTTTCCTTCAGAGATTGTGAGGGAGATGCGTCAAGCTGGGTTTTCAGCTCCTACTCCAAT
TCAGGCACAATCGTGGCCTGTTGCCCTTCAGGGCCGTGACATAGTAGCTATTGCCAAGAC
TGGGTCTGGGAAAACTTTGGGTTACTTAATTCCAGGCTTTATTCATCTAAAAAATCGCCG
CAGTAATCCTC
>S.lycopersicum_LOC555_cd 
TTCAGAAGCATGAAGTAACTGCAACAGGTGGTGATGTCCCTGCTCCATTCATGACATTTG
AAGATACTGGGTTCCCGCCAGAAATACTAAGAGAGATTCAGTTTGCGGGATTCACTTCAC
CCACTCCCATTCAGGCACAAACATGGCCCATAGCATTGCAAAATAGGGATATAGTGGCCA
TTGCCAAGACAGGTTCTGGCAAAACATTGGGCTATCTAATTCCTGCATTTGTCCACCTTA
AACGGCGGCGCAACAATC
>S.lycopersicum_LOC555_CE 
TTCAGAAGCATGAAGTAACTGCAACAGGTGGTGATGTCCCTGCTCCATTCATGACATTTG
AAGATACTGGGTTCCCGCCAGAAATACTAAGAGAGGTGCGATATCTGCTCCGCAGGAGGA
GCACATGTCGTACGCTGTAATGCTATCCTCATAATTTGGCAACAACTGTTCTGAGTTTTT
GAGGCTGCAAAATGGAAATTGGAGCCTCTGTTGCATAGCTCATGAAGGGTGGTTGGCCCT
TAAGACAAATTCCACTAGATGACTGGGGTTTCTAGCTTATTGCTCCGGGTCTTCTGTTTT
AGTTGCTCCCTTTTGTTGCTTCGAGTTGCTTCATTCAGTTTGCGGGATTCACTTCACCCA
CTCCCATTCAGGCACAAACATGGCCCATAGCATTGCAAAATAGGGATATAGTGGCCATTG
CCAAGACAGGTTCTGGCAAAACATTGGGCTATCTAATTCCTGCATTTGTCCACCTTAAAC
GGCGGCGCAACAATC
>S.lycopersicum_LOC752_cd 
GTAAGTTCATCAGTTGAGAGGCCTTCTCAAAGTCAATGTTCTGACCATGGTGACAACAGA
GGTACCAATGGTGCCTTGAGCAAACTTTCCTCTGGAGAGGGTATTCAGACTGCAAGAGCA
AATGAGCTTTCCCGCGATGAAACATCTGCGCCTAAAGGTTATAGTGCTTCAGCTGCCGCG
AGTGACATATCTCCAGATGCCTATCGCCGTCAGCATGAAATTTCTGTCTCAGGAGGTGAT
GTGCCCCCACCTTTCACATCGTTTGAAGCTACTGGGTTTCCTTCAGAGATTTTGAGGGAG
ATACATCAAGCTGGGTTTCCTGCTCCTTCCCCAATACAGGCACAGTCCTGGCCCATTGCA
CTTCAGGGCCGTGACATAGTAGCTGTTGCAAAGACTGGGTCTGGAAAAACTCTAGGTTTC
TTGCTTCCTGGCTTTATTCTTCTAAAGCAACGTCGGAGTAATCCT
