# Supplementary material for: Identification and characterization of new structured RNA classes in plants
Source: RNA Biol. 2025 Jun 30;22(1):1–16. doi: 10.1080/15476286.2025.2523696 (PMC12218528; doi:10.1080/15476286.2025.2523696)
Supplement: Supplemental Material [file KRNB_A_2523696_SM4654.zip › Supplementary_File_3_45ABC_AS_variants.fasta.txt]

>A._lyrata_LOC9300440_.1 
ACATTCAAGAATGTGTATGGGTCTGTCAAGGGGGCTAAAGTTGTGGTTGACAGGACCACT
GGAAGGTCCAAGGGTTATGGGTTTGTCAGGTTTGCGGACGAAAATGAGCAGATGCGTGCC
ATGACCGAAATGAATGGTCAATACTGCTCGACCAGGCCTATGCGTATTGGTCCAGCTGCC
AATAAGAATGCTCTTCCGATGCAACCAGCTATGTATCAAAACACTCAAGGAGGAAATGCT
GGCGATAGCGATCCAAATAACACAACAATTTTTGTTGGAGGTCTGGATGCTAATGTTACA
GACGATGAA
>A._lyrata_LOC9300440_.2 
ACATTCAAGAATGTGTATGGGTCTGTCAAGGGGGCTAAAGTTGTGGTTGACAGGACCACT
GGAAGGTCCAAGGGTTATGGGTTTGTCAGGTTTGCGGACGAAAATGAGCAGATGCGTGCC
ATGACCGAAATGAATGGTCAATACTGCTCGACCAGGCCTATGCGTATTGGTCCAGCTGCC
AATAAGAATGCTCTTCCGATGCAACCAGGAGAACAAGTGGCTCTCTTTGGGGGAGCCTGG
AACTGATTTCAGCTGAAAATGATACCACTTTAATGCGTGGCCTCATTTAGCTATGTATCA
AAACACTCAAGGAGGAAATGCTGGCGATAGCGATCCAAATAACACAACAATTTTTGTTGG
AGGTCTGGATGCTAATGTTACAGACGATGAA
>A._lyrata_LOC9328715_.1 
GAGATAAACGGGACGATTCACCGGACTACACGATATTTGTCGGTGATCTGGCTGCTGATG
TTACGGATTATATATTACTTGAGACGTTCAGAGCCTCTTATCCTTCTGTTAAGGGTGCAA
AGGTTGTTATTGACAGAGCCACTGGGCGTACAAAGGGATATGGTTTTGTTAGGTTTTCGG
ATGAGAGTGAACAGATACGCGCTATGACGGAAATGAATGGTGTTCCTTGTTCTACTAGAC
CTATGAGAATTGGTCCAGCTGCTAGCAAAAAAGGTGTTACTGGTCAAAGAGATTCATACC
AGAGCGCTGCTGGAGGGGTACCAACT
>A._lyrata_LOC9328715_.2 
GAGATAAACGGGACGATTCACCGGACTACACGATATTTGTCGGTGATCTGGCTGCTGATG
TTACGGATTATATATTACTTGAGACGTTCAGAGCCTCTTATCCTTCTGTTAAGGGTGCAA
AGGTTGTTATTGACAGAGCCACTGGGCGTACAAAGGGATATGGTTTTGTTAGGTTTTCGG
ATGAGAGTGAACAGATACGCGCTATGACGGAAATGAATGGTGTTCCTTGTTCTACTAGAC
CTATGAGAATTGGTCCAGCTGCTAGCAAAAAAGGTGTTACTGGTCAAAGAGGGGAGTCAA
GAGGCTCTCTATCATCTTGAGGCCTGGAACTGATATTCAGCTGAAATGGTTATCTCCTTA
TTGAGTGCCCATGCTTAGATTCATACCAGAGCGCTGCTGGAGGGGTACCAACT
>A._thaliana_AT1G11650_.1 
GAAGGGTGCAAAGGTTGTTATTGACAGAGTCACTGGACGTACAAAAGGATATGGGTTTGT
TAGGTTTTCTGATGAAAGTGAACAGATCCGTGCTATGACGGAGATGAATGGCGTTCCTTG
TTCTACTAGACCTATGAGAATTGGTCCCGCTGCTAGCAAGAAAGGTGTAACTGGTCAAAG
AGATTCATACCAGAGCTCTGCTGCAGGGGTAACAACTGATAATGATCCAAATAACACAAC
TGTTTTTGTTGGTGGATTAGATGCATCTGTCACGGATGATCATCTGAAGAATGTCTTTAG
CCAATATGGTGAGATTGTGCATGTG
>A._thaliana_AT1G11650_.2 
GAAGGGTGCAAAGGTTGTTATTGACAGAGTCACTGGACGTACAAAAGGATATGGGTTTGT
TAGGTTTTCTGATGAAAGTGAACAGATCCGTGCTATGACGGAGATGAATGGCGTTCCTTG
TTCTACTAGACCTATGAGAATTGGTCCCGCTGCTAGCAAGAAAGGTGTAACTGGTCAAAG
AGGGGAGTCAAGAGGCTCTCTATCATCTTGAGGCCTGGAACTGATATTCAGCTGAAATGG
TTATCTCCTTATTGAGTGCCCATGCTTAGATTCATACCAGAGCTCTGCTGCAGGGGTAAC
AACTGATAATGATCCAAATAACACAACTGTTTTTGTTGGTGGATTAGATGCATCTGTCAC
GGATGATCATCTGAAGAATGTCTTTAGCCAATATGGTGAGATTGTGCATGTG
>A._thaliana_AT4G27000_.1 
ACTTACAATGGTGCTCCGATGCCGAGCAGTGAGCAGGCCTTCAGGTTGAACTGGGCTCAG
CTTGGAGCTGGAGAGAGACGCCAGGCTGAAGGGCCTGAGCACACAGTTTTTGTTGGAGAC
TTGGCACCTGATGTTACCGACCACATGCTTACTGAAACGTTTAAAGCTGTGTATTCCTCT
GTCAAGGGAGCTAAAGTTGTGAATGATAGGACTACTGGACGGTCCAAGGGTTATGGATTT
GTCAGGTTTGCGGATGAAAGTGAGCAGATTCGTGCCATGACTGAAATGAATGGTCAATAC
TGCTCATCAAGGCCTATGCGTACTGGTCCTGCTGCCAACAAGAAGCCTCTTACAATGCAA
CCAGCTTCATATCAGAACACTCAAGGAAATTCAGGAGAAAGTGATCCAACTAACACAACA
ATTTTTGTTGGAGCTGTGGATCAAAGTGTAACAGAAGATGATTTGAAGTCAGTTTTTGGT
CAATTTGGTGAACTAGTTCATGTGAAAATACCCGC
>A._thaliana_AT4G27000_.2 
ACTTACAATGGTGCTCCGATGCCGAGCAGTGAGCAGGCCTTCAGGTTGAACTGGGCTCAG
CTTGGAGCTGGAGAGAGACGCCAGGCTGAAGGGCCTGAGCACACAGTTTTTGTTGGAGAC
TTGGCACCTGATGTTACCGACCACATGCTTACTGAAACGTTTAAAGCTGTGTATTCCTCT
GTCAAGGGAGCTAAAGTTGTGAATGATAGGACTACTGGACGGTCCAAGGGTTATGGATTT
GTCAGGTTTGCGGATGAAAGTGAGCAGATTCGTGCCATGACTGAAATGAATGGTCAATAC
TGCTCATCAAGGCCTATGCGTACTGGTCCTGCTGCCAACAAGAAGCCTCTTACAATGCAA
CCAGGAGAACAAGAGGCTCTCTTTCGGGGGCCTGGAACTGATTTCAGCTGAAAATGATTC
CACCTTGCGTGGCCTCATTTAGCTTCATATCAGAACACTCAAGGAAATTCAGGAGAAAGT
GATCCAACTAACACAACAATTTTTGTTGGAGCTGTGGATCAAAGTGTAACAGAAGATGAT
TTGAAGTCAGTTTTTGGTCAATTTGGTGAACTAGTTCATGTGAAAATACCCGC
>A._thaliana_AT5G54900_.1 
AGGTTTGCGGATGAAAATGAGCAGATGCGTGCCATGACTGAAATGAATGGTCAATACTGC
TCGACAAGGCCTATGCGTATTGGTCCGGCTGCCAATAAGAATGCTCTTCCGATGCAACCA
GCTATGTATCAAAACACTCAAGGAGCAAATGCTGGAGATAATGATCCTAATAACACAACA
ATTTTTGTTGGAGGTCTGGATGCTAATGTTACAGACGATGAATTAAAGTCAATTTTTGGT
CAATTTGGTGAACTTCTTCATGTGAAAATACCTCCAGGAAAACGTTGTGGATTCGTTCAA
TATGCCAACAAGGCGTCTGCAGAGCATGCACTTTCGGTGCTGAATGGAACACAATTAGGT
GGACAAAGCATCCGTCTTTCGTGG
>A._thaliana_AT5G54900_.2 
AGGTTTGCGGATGAAAATGAGCAGATGCGTGCCATGACTGAAATGAATGGTCAATACTGC
TCGACAAGGCCTATGCGTATTGGTCCGGCTGCCAATAAGAATGCTCTTCCGATGCAACCA
GGAGAACAAGTGGCTCTCTTTGGGGGAGCCTGGAACTGATTTCAGCTGAAAATGATACCA
CTTTAATGCGTGGCCTCATTTAGCTATGTATCAAAACACTCAAGGAGCAAATGCTGGAGA
TAATGATCCTAATAACACAACAATTTTTGTTGGAGGTCTGGATGCTAATGTTACAGACGA
TGAATTAAAGTCAATTTTTGGTCAATTTGGTGAACTTCTTCATGTGAAAATACCTCCAGG
AAAACGTTGTGGATTCGTTCAATATGCCAACAAGGCGTCTGCAGAGCATGCACTTTCGGT
GCTGAATGGAACACAATTAGGTGGACAAAGCATCCGTCTTTCGTGG
>B._rapa_LOC103843233_.1 
CACAGGAGATAAACGTGACGACTCGCCTGATTACACTATCTTCGTTGGTGATCTCGCCGC
TGATGTCACTGACTACGTCTTGCTAGAGACGTTCAGAGCCTCGTATCCTTCGGTTAAAGG
TGCGAAGGTTGTTATCGACAGAGCCACTGGGCGTACGAAGGGATACGGTTTCGTTAGGTT
TTCTGATGAGAGTGAACAGATACGTGCCATGAGCGAGATGAACGGTGTTCCTTGTTCGAG
TAGGCCTATGAGGATTGGGCCAGCTGCTAGCAAAAAAGGTGTGTCTGGTCAAAGAGATTC
ATACCAGAGTGCTGCTTCAGGGGT
>B._rapa_LOC103843233_.2 
CACAGGAGATAAACGTGACGACTCGCCTGATTACACTATCTTCGTTGGTGATCTCGCCGC
TGATGTCACTGACTACGTCTTGCTAGAGACGTTCAGAGCCTCGTATCCTTCGGTTAAAGG
TGCGAAGGTTGTTATCGACAGAGCCACTGGGCGTACGAAGGGATACGGTTTCGTTAGGTT
TTCTGATGAGAGTGAACAGATACGTGCCATGAGCGAGATGAACGGTGTTCCTTGTTCGAG
TAGGCCTATGAGGATTGGGCCAGCTGCTAGCAAAAAAGGTGTGTCTGGTCAAAGAGTTTG
TGTCAAAGCAGGGGAGTCAAGAGGCTCTCTAATCATCTTGAGGCCTGGAACTGATTGAAT
GCCCATGCTTAGATTCATACCAGAGTGCTGCTTCAGGGGT
>B._rapa_LOC103844941_.1 
AATAAACTGACTGGTATGTGCGAGGGTTACGGATTCGTTGAGTTCGCTAACCACGCTGCA
GCTGAGCGTGTGTTGCAGACATACAACGGTACTCAGATGCCTAACTCTGACCAGACCTTC
AGGCTGAACTGGGCTCAGGCCGGGGCTGGTGAGAGACGCCAAGCTGAAGGGCCTGAGTAC
ACTATCTTTGTGGGCGACCTGGCTCCTGAAGTTACTGACTTCATGCTCGCGGAGACGTTT
TCGAATGTGTACGCGTCTGTCAAGGGGGCTAAGGTTATGATGGACAGGAGCACTGGACGG
ACGAAGGGATATGGGTTTGTTAGGTTTGGGGATGAAAGTGAGCAGATGCGTGCGATGGGG
GAAATGAATGGTCAGTACTGCTCGAGTAGGCCTATGCGTCTTGGTCCCGCTGCCAACAAG
AAGCCTCTTGCAATGCAGCCAGGCATGTATCAGGACACCCAAGGAGGAGGAAATCCTGGA
GAAAGCGATCCAAGTAACACAACTATATTTGTTGGTGCTCTGGATGCTAGCGTTACAGAC
GAAGAATTGAGGGCAGTTTTTGGTCAATTTGGAGAACTTACTCACGTGAAAATACCTCCG
GGGAAGCGTTGTGGATTCGTTCAGTATGCCACCAGGGCGTCTGCGGAGCATGCACTTTTA
AATC
>B._rapa_LOC103844941_.2 
AATAAACTGACTGGTATGTGCGAGGGTTACGGATTCGTTGAGTTCGCTAACCACGCTGCA
GCTGAGCGTGTGTTGCAGACATACAACGGTACTCAGATGCCTAACTCTGACCAGACCTTC
AGGCTGAACTGGGCTCAGGCCGGGGCTGGTGAGAGACGCCAAGCTGAAGGGCCTGAGTAC
ACTATCTTTGTGGGCGACCTGGCTCCTGAAGTTACTGACTTCATGCTCGCGGAGACGTTT
TCGAATGTGTACGCGTCTGTCAAGGGGGCTAAGGTTATGATGGACAGGAGCACTGGACGG
ACGAAGGGATATGGGTTTGTTAGGTTTGGGGATGAAAGTGAGCAGATGCGTGCGATGGGG
GAAATGAATGGTCAGTACTGCTCGAGTAGGCCTATGCGTCTTGGTCCCGCTGCCAACAAG
AAGCCTCTTGCAATGCAGCCAGGGGAACAAGTGGCTCTCTTTGGGGGGAGCCTGGAACTG
ACTTCAGCTTAAAATGATCCCACCTTTTTGCGTGGCTTCATTTAGGCATGTATCAGGACA
CCCAAGGAGGAGGAAATCCTGGAGAAAGCGATCCAAGTAACACAACTATATTTGTTGGTG
CTCTGGATGCTAGCGTTACAGACGAAGAATTGAGGGCAGTTTTTGGTCAATTTGGAGAAC
TTACTCACGTGAAAATACCTCCGGGGAAGCGTTGTGGATTCGTTCAGTATGCCACCAGGG
CGTCTGCGGAGCATGCACTTTTAAATC
>B._rapa_LOC103861668_.1 
AAGCTGACCGGGTTAACCGAAGGTTACGGGTTTATCGAGTTTGTGAGCCATGCGGCAGCT
GAGAGGATTCTCCAGACGTACAACGGTGCTCAGATGCCTAACTGTGAGCAGACCTTTAGG
CTGAACTGGGCTCAGCTTGGAGCTGGAGAGAGACGCCAGTCTGATGGGCCTGAGCACACG
GTTTTTGTTGGAGATCTGGCGCCTGATGTTACCGACTACGTGCTTACCGAAACGTTCAAG
GTTGTGTATTCCTCTGTGAAGGGAGCCAAAGTTGTGACTGATAGGGCCACTGGACGGTCC
AAGGGCTACGGGTTTGTGAAGTTTGGGGATGAAAGTGAGCAGATAAGGGCAATGACTGAG
ATGAATGGTCAGTACTGCTCGTCCAGGCCTATGCGTATTGGTCCAGCTGCTAACAAGAAG
CCTCTTACAATGCAACAACAACCAGTGCATATCAGAACACTCAAGGAAATCCCGGAGAAG
GCGATCCAACTAACACAACGATTTTTGTTGGAGCTTTGGATGAAAGTGTGACGGAAGATG
TATTGAAGTCAGTTTTTGGTCAATTTGGTGAACTTGTTCATGTGAAAATACCAGCAGGAA
AACGTTGCGGATTTGTTCAATATGCTAATAGGGGATGTGCAGAGCAAGCACTCAACTCG
>B._rapa_LOC103861668_.2 
AAGCTGACCGGGTTAACCGAAGGTTACGGGTTTATCGAGTTTGTGAGCCATGCGGCAGCT
GAGAGGATTCTCCAGACGTACAACGGTGCTCAGATGCCTAACTGTGAGCAGACCTTTAGG
CTGAACTGGGCTCAGCTTGGAGCTGGAGAGAGACGCCAGTCTGATGGGCCTGAGCACACG
GTTTTTGTTGGAGATCTGGCGCCTGATGTTACCGACTACGTGCTTACCGAAACGTTCAAG
GTTGTGTATTCCTCTGTGAAGGGAGCCAAAGTTGTGACTGATAGGGCCACTGGACGGTCC
AAGGGCTACGGGTTTGTGAAGTTTGGGGATGAAAGTGAGCAGATAAGGGCAATGACTGAG
ATGAATGGTCAGTACTGCTCGTCCAGGCCTATGCGTATTGGTCCAGCTGCTAACAAGAAG
CCTCTTACAATGCAACAACAACCAGAGAACAAGGGGCTCTCTTTGGGGGAGCCTGGAACT
GACTTCAGCTGAAAATGATACCACCTTATTGCGTGGCCTCATTTAGTGCATATCAGAACA
CTCAAGGAAATCCCGGAGAAGGCGATCCAACTAACACAACGATTTTTGTTGGAGCTTTGG
ATGAAAGTGTGACGGAAGATGTATTGAAGTCAGTTTTTGGTCAATTTGGTGAACTTGTTC
ATGTGAAAATACCAGCAGGAAAACGTTGCGGATTTGTTCAATATGCTAATAGGGGATGTG
CAGAGCAAGCACTCAACTCG
>G._max_LOC100796848_.1 
CTATGGTTTTGTTAGGTTTGGAGATGAGAGTGAACAGGTTAGGGCTATGAGTGAAATGCA
AGGGGTTCTTTGTTCAACAAGGCCCATGCGAATTGGACCAGCCTCTAATAAAAACCCTAG
CACTCAGTCTCAGCCAAAAGCATCATATCAGAATCCTCAAGGGGCACAGAACGAGCATGA
TCCAAATAATACCACTATTTTTGTTGGGAATTTGGATCCTAACGTCACGGATGATCATCT
GAGACAAGTTTTTGGGCAGTATGGGGAGTTAGTTCATGTGAAGATTCCAGCTGGCAAGAG
ATGTGGATTTGTCCAATTTGCGGACAGGAGCTGTGCAGAAGAGGCACTGCGGGTTTTGAA
TGGCACACTTTTAGGCGGACAAAATGTTCGGCTTTCATGGGGCCGAAGTCCTTCAAACAA
ACAGGCTCAACCAGATGCAAACCAGTGGAATGGTAGTGGTGGTGGTGGATACTATG
>G._max_LOC100796848_.2 
CTATGGTTTTGTTAGGTTTGGAGATGAGAGTGAACAGGTTAGGGCTATGAGTGAAATGCA
AGGGGTTCTTTGTTCAACAAGGCCCATGCGAATTGGACCAGCCTCTAATAAAAACCCTAG
CACTCAGTCTCAGCCAAAAGGGTGTCAAGAGGCTCTGTCATCTCGGAGCCTGGAACTGAT
TTCAGCTGAAATGGTTACCATTTTAGTGCATGGCCTTGTGTAGCATCATATCAGAATCCT
CAAGGGGCACAGAACGAGCATGATCCAAATAATACCACTATTTTTGTTGGGAATTTGGAT
CCTAACGTCACGGATGATCATCTGAGACAAGTTTTTGGGCAGTATGGGGAGTTAGTTCAT
GTGAAGATTCCAGCTGGCAAGAGATGTGGATTTGTCCAATTTGCGGACAGGAGCTGTGCA
GAAGAGGCACTGCGGGTTTTGAATGGCACACTTTTAGGCGGACAAAATGTTCGGCTTTCA
TGGGGCCGAAGTCCTTCAAACAAACAGGCTCAACCAGATGCAAACCAGTGGAATGGTAGT
GGTGGTGGTGGATACTATG
>P._trichocarpa_LOC7458536_.1 
CAAGAAGGCTGTGGTTGGTCAGCAATATCCAAAAGGCTTCATATCAGAATCCTCAGCCTC
AGAACGACGGCGACCCTAATAATACAACTATATTTGTTGGTAATTTGGATTCTAATGTTA
TGGATGATCATTTGAAAGAACTCTTTGGCCAATATGGACAATTATTGCATGTGAAGATAC
CTGCAGGCAAGAGATGTGGGTTTGTTCAGTTTGCTGACAGGTAAGGAAATTTGCTTGAGC
ATCTGCTGATGACAGCTCTTGAGGAAAATTAACTTTTTAACCTGCATTTGGGCATTGTGT
CAGGAGCTCTGCAGAAGAAGCACT
>P._trichocarpa_LOC7458536_.2 
CAAGAAGGCTGTGGTTGGTCAGCAATATCCAAAAGAGAGCAGGACGTCAAGAGGCTCTAT
CATCTAAGGGCCTGGAACTGATTTCAGCTGAATTGGTTACCCTTTAGTGCGTGGCCTCAC
TTAGGCTTCATATCAGAATCCTCAGCCTCAGAACGACGGCGACCCTAATAATACAACTAT
ATTTGTTGGTAATTTGGATTCTAATGTTATGGATGATCATTTGAAAGAACTCTTTGGCCA
ATATGGACAATTATTGCATGTGAAGATACCTGCAGGCAAGAGATGTGGGTTTGTTCAGTT
TGCTGACAGGTAAGGAAATTTGCTTGAGCATCTGCTGATGACAGCTCTTGAGGAAAATTA
ACTTTTTAACCTGCATTTGGGCATTGTGTCAGGAGCTCTGCAGAAGAAGCACT
>Z._mays_LOC100191611_.1 
CAGCTAGCAAGAAGAATACAGATGCTCAGCAGACATATGCAACTAATGGTGCATACCAGA
GTTCTCAAGGCAATTGTTCAGAGAATGATCCCAACAATACAACAGTCTTTGTGGGTGGGT
TAGATTCCAATGTAGACGAGGAGTAT
>Z._mays_LOC100191611_.2 
CAGCTAGCAAGAAGAATACAGATGCTCAGCAGACATATGCAACTAATGGATGCCATGCCA
TCTGCATTTAGGGCCTGGAAATGTCTTCAGATGTCTCCTGTAACCTGTGACTCGGTTAGG
TGCATACCAGAGTTCTCAAGGCAATTGTTCAGAGAATGATCCCAACAATACAACAGTCTT
TGTGGGTGGGTTAGATTCCAATGTAGACGAGGAGTAT
>Z._mays_LOC100274401_.1 
CAGCTAACAAGAAGAATAGGGATGCTCAGCAGACATATGCAACTGACGGAGCATACCAGA
GCTCTAAAGGAAATTCTTCAGAGAATGATCCTAACAATACAACAGTCTTTGTAGGTGGGT
TAGATTCCAATGTAAATGAGGAGTAT
>Z._mays_LOC100274401_.2 
CAGCTAACAAGAAGAATAGGGATGCTCAGCAGACATATGCAACTGACGGATGTCATGCCA
TCTGCATTTAAGGCCTGGAATTGTCTTCAGATGTCTATGTAACCAGTGCCTCGGTTAGGT
CAGAGCATACCAGAGCTCTAAAGGAAATTCTTCAGAGAATGATCCTAACAATACAACAGT
CTTTGTAGGTGGGTTAGATTCCAATGTAAATGAGGAGTAT
