# Supplementary material for: Identification and characterization of new structured RNA classes in plants
Source: RNA Biol. 2025 Jun 30;22(1):1–16. doi: 10.1080/15476286.2025.2523696 (PMC12218528; doi:10.1080/15476286.2025.2523696)
Supplement: Supplemental Material [file KRNB_A_2523696_SM4654.zip › Supplementary_Table_1_motifs.xlsx]

## Sheet: ST1_motifs
motif	clade	sequences	species	function	genes	AT-locustag	position	structure	NMD	E-value	signif. pairs
Name of the motif	Clade(s) in which examples of the motif were found	Number of sequences that were found for the motif in RefSeq In brackets: sequences from additional sources	Number of species in which the motif was found (from RefSeq) In brackets: species from additional sources	hypothesis about function; cis-reg: cis regulatory through alternative splicing and NMD; “-”: no concrete hypothesis; snoRNA: snoRNA; trans-reg: presumed trans-regulatory function due to lack of gene homology	Genes in which the motif was found, if consistent; “-” otherwise	If the motif contains a sequence in an Arabidopsis thaliana gene, the locustags are displayed here, “-” otherwise	position of the motif in a gene, if consistent, “-” otherwise	Predicted secondary structure	Type of splice event that leads to NMD and is near the motif, “-” if none found	Aggregated E-value calcualted with our R-scape based approach, see Methods for details; Our predicted secondary structure was used to limit base pairs that R-scape considered	Number of base pairs that R-scape predicts to be significant from all possible base pairs in this motif; Our predicted secondary structure was not used in the calculations for this column
DEAD	Tracheophyta, Bryophyta	335	115	cis-reg	RH14(DRH1), RH46	AT3G01540, AT5G14610	intron/Alt3′	1 Stem	Alt3′	0.00439476	0
45ABC	Magnoliophyta	443	112	cis-reg	RBP45A, RBP45B, RBP45C	AT5G54900, AT1G11650, AT4G27000	intron/CE	2 Stems	CE, Alt3′	0.899372	1
GRP7&8	Pentapetalae	237	91	cis-reg	GRP7, GRP8	AT4G39260, AT2G21660	intron/Alt5′	1 Stem	Alt5′	0.0356259	0
PTB2	Pentapetalae	177	93	cis-reg	PTB2	AT5G53180	intron/CE	1 Stem	CE	0.871447	0
BPM1&2	Rosids	59	31	cis-reg	BPM1, BMP2	AT5G19000, AT3G06190	intron/CE	1 Stem	CE	0.225388	0
MAF1	Magnoliophyta	136	105	-	MAF1	AT5G13240	intron/CE	1 Stem	-	3.65303e-05	0
UbiE2	Pentapetalae	130	80	-	UEV1D-4 ubiquitin E2	AT3G52560	Exon, 5′ UTR	1 Stem	-	0.0260483	0
Kre33	Mamiellales	3	3	-	Kre33	-	Intron	1 Stem	-	2.96159e-07	1
STK38	Magnoliophyta	200	111	-	STK38	AT4G33080	Exon, 3′ UTR	1 Stem	-	0.541736	0
MicMet	Micromonas	3 (15)	2	-	S-adenosylmethionine synthase, cystathionine gamma-synthase	-	3′ UTR	3 Stems	-	6.35528e-11	0
PRP38-HACA	Magnoliophyta	137	102	snoRNA	PRP38	AT2G40650	Intron	H/ACA	-	0.000568145	0
MPCRibo-HACA	Magnoliophyta	176	49	snoRNA	Mitochondrial phosphate carrier protein 3; 40 & 60S Ribosomal Proteins	-	intron	H/ACA	-	0.00162619	0
Mamiellales-CD	Mamiellales	3	3	snoRNA	uncharactarized	-	Intron	C/D	-	0.00104187	0
EIF3G1&2-HACA	Magnoliophyta	168	68	snoRNA	EIF3G1, EIF3G2	AT3G11400, AT5G06000	Intron	H/ACA	-	3.36855e-06	0
Viridi-trans	Viridiplantae	228	119	trans-reg	-	AT5G06165	-	1 Stem	-	1.60141e-06	1
Brassica-trans	Brassicaceae	1446	9	trans-reg	-	-	-	Y	-	0.00362245	7
