# Supplementary material for: Identification and characterization of new structured RNA classes in plants
Source: RNA Biol. 2025 Jun 30;22(1):1–16. doi: 10.1080/15476286.2025.2523696 (PMC12218528; doi:10.1080/15476286.2025.2523696)
Supplement: Supplemental Material [file KRNB_A_2523696_SM4654.zip › Supplementary_Table_2_primers.xlsx]

## Sheet: Supplementary_Table_2_primers
Oligo	Sequence	Direction	Purpose
AWTU522	CCCGCCGTCATGAAATTAC	forward	Co-amplification of AT3G01540 (DEAD)
AWTU523	TGGAGTTGGAGCAGAGAAAC	reverse	Co-amplification of AT3G01540 (DEAD)
AWTU526	GAAGGGTGCAAAGGTTGT	forward	Co-amplification of AT1G11650 (45ABC)
AWTU527	CACATGCACAATCTCACCA	reverse	Co-amplification of AT1G11650 (45ABC)
AWTU528	ACTTACAATGGTGCTCCGA	forward	Co-amplification of AT4G27000 (45ABC)
AWTU529	GCGGGTATTTTCACATGAACT	reverse	Co-amplification of AT4G27000 (45ABC)
AWTU530	AGGTTTGCGGATGAAAATGAG	forward	Co-amplification of AT5G54900 (45ABC)
AWTU531	CCACGAAAGACGGATGCT	reverse	Co-amplification of AT5G54900 (45ABC)
RB288	GAAGCTTACACAAATGCTTTG	forward	Physcomitrella patens LOC112288648
RB289	GGGAGATTTGAATCCAGCAAT	reverse	Physcomitrella patens LOC112288648
RB298	GACTCTCTGCTCGGGTATAT	forward	Populus trichocarpa LOC7487865
RB299	CTTGTATCTGTGTTGCCAGT	reverse	Populus trichocarpa LOC7487865
RB300	GAATCTCTGCTAGAGGACAC	forward	Populus trichocarpa LOC7461318
RB301	TCTTGTATCTGTGTTGCTAAC	reverse	Populus trichocarpa LOC7461318
RB302	CCACCTTTTCCAAACAATGC	forward	Populus trichocarpa LOC7468130
RB303	CAGTTTTGGCAATGGCCACT	reverse	Populus trichocarpa LOC7468130
RB308	GATCACGGAATAATCAGAAGA	forward	Glycine max LOC100786511
RB309	AGATGATTTCCCAAATTTCACA	reverse	Glycine max LOC100786511
RB310	ATCCCGGAACAATCAGAGTT	forward	Glycine max LOC100816455
RB311	GATGATTTCCCAAACTTCATG	reverse	Glycine max LOC100816455
RB312	GATATGAGGATTGGCAATG	forward	Glycine max LOC100807830
RB313	GCCATTCAGAGAATTATTACG	reverse	Glycine max LOC100807830
RB314	GATATGAGGATTGGCAACA	forward	Glycine max LOC100806371
RB315	GCCATTCAGAGAATTGTTACA	reverse	Glycine max LOC100806371
RB318	TTCAGAAGCATGAAGTAACTG	forward	Solanum lycopersicum LOC101266555
RB319	GATTGTTGCGCCGCCGT	reverse	Solanum lycopersicum LOC101266555
MR196	CAAGAAGGCTGTGGTTGGT	forward	Populus trichocarpa LOC7458536
MR197	AGTGCTTCTTCTGCAGAGC	reverse	Populus trichocarpa LOC7458536
MR198	ACATTCAAGAATGTGTATGGG	forward	Arabidopsis lyrata LOC9300440
MR199	TTCATCGTCTGTAACATTAGC	reverse	Arabidopsis lyrata LOC9300440
MR222	GAGATAAACGGGACGATTCA	forward	Arabidopsis lyrata LOC9328715
MR223	AGTTGGTACCCCTCCAGC	reverse	Arabidopsis lyrata LOC9328715
MR212	CACAGGAGATAAACGTGAC	forward	Brassica rapa LOC103843233
MR213	ACCCCTGAAGCAGCACTC	reverse	Brassica rapa LOC103843233
MR216	AATAAACTGACTGGTATGTGC	forward	Brassica rapa LOC103844941
MR217	GATTTAAAAGTGCATGCTCC	reverse	Brassica rapa LOC103844941
MR218	AAGCTGACCGGGTTAACC	forward	Brassica rapa LOC103861668
MR219	CGAGTTGAGTGCTTGCTCTG	reverse	Brassica rapa LOC103861668
MR238	CTATGGTTTTGTTAGGTTTGG	forward	Glycine max LOC100796848
MR239	CATAGTATCCACCACCACC	reverse	Glycine max LOC100796848
MR208	CAGCTAACAAGAAGAATAGG	forward	Zea mays LOC200374401
MR209	ATACTCCTCATTTACATTGGAAT	reverse	Zea mays LOC200374401
MR206	CAGCTAGCAAGAAGAATACA	forward	Zea mays LOC100191611
MR207	ATACTCCTCGTCTACATTGG	reverse	Zea mays LOC100191611
